# Supplementary material for: Untranslated Regions of a Segmented Kindia Tick Virus Genome Are Highly Conserved and Contain Multiple Regulatory Elements for Viral Replication
Source: Microorganisms. 2024 Jan 23;12(2):239. doi: 10.3390/microorganisms12020239 (PMC10893285; doi:10.3390/microorganisms12020239)
Supplement: Supplementary file 1 [file microorganisms-12-00239-s001.zip]

Archive with 1 entries (1 files):
- microorganisms-2832257-supplementary.pdf
